# Supplementary material for: Clinical and Cytogenetic Characterization of Early and Late Relapses in Patients Allografted for Myeloid Neoplasms with a Myelodysplastic Component
Source: Cancers (Basel). 2022 Dec 18;14(24):6244. doi: 10.3390/cancers14246244 (PMC9776604; doi:10.3390/cancers14246244)
Supplement: Supplementary file 1 [file cancers-14-06244-s001.zip]

Archive with 1 entries (1 files):
- cancers-2105698-Supplementary.pdf
